# Supplementary material for: Structured Routine Use of Styletubation for Oro-Tracheal Intubation in Obese Patients Undergoing Bariatric Surgeries—A Case Series Report
Source: Healthcare (Basel). 2024 Jul 15;12(14):1404. doi: 10.3390/healthcare12141404 (PMC11276324; doi:10.3390/healthcare12141404)
Supplement: Supplementary file 1 [file healthcare-12-01404-s001.zip]

Archive with 1 entries (1 files):
- healthcare-3075282-supplementary.pdf
